# Supplementary material for: Dynamic Optical Coherence Tomography of Blood Vessels in Cutaneous Melanoma—Correlation with Histology, Immunohistochemistry and Dermoscopy
Source: Cancers (Basel). 2023 Aug 23;15(17):4222. doi: 10.3390/cancers15174222 (PMC10487152; doi:10.3390/cancers15174222)
Supplement: Supplementary file 1 [file cancers-15-04222-s001.zip]

Archive with 1 entries (1 files):
- cancers-2516526-supplementary.pdf
